# Supplementary material for: Validation of a UPLC-MS/MS Method for Quantifying Intracellular Olaparib Levels in Resistant Ovarian Cancer Cells
Source: Pharmaceuticals (Basel). 2025 Dec 8;18(12):1870. doi: 10.3390/ph18121870 (PMC12736094; doi:10.3390/ph18121870)
Supplement: Supplementary file 1 [file pharmaceuticals-18-01870-s001.zip]

Archive with 1 entries (1 files):
- pharmaceuticals-3976458-supplementary.pdf
